# Supplementary material for: Updating the global weighting factor for biodiversity impact assessment in LCA
Source: Data Brief. 2025 Dec 3;64:112355. doi: 10.1016/j.dib.2025.112355 (PMC12741387; doi:10.1016/j.dib.2025.112355)
Supplement: Supplementary file 2 [file mmc2.zip]

Archive with 1 entries (1 files):
- mmc2.gpkg
