# Supplementary material for: Updating the global weighting factor for biodiversity impact assessment in LCA
Source: Data Brief. 2025 Dec 3;64:112355. doi: 10.1016/j.dib.2025.112355 (PMC12741387; doi:10.1016/j.dib.2025.112355)
Supplement: Supplementary file 3 [file mmc3.xlsx]

## Sheet: 0_overview
Supplementary file to publication:
Updating the global weighting factor for biodiversity impact assessment in LCA
Julian Quandt*, Nico Mumm, Jan Paul Lindner, Barbara von Hippel
Contact address corresponding author: julian.quandt@uni-a.de
Sheet:				Description:
0_overview				This worksheet.
1_ecoregion_level				Ecoregion factors (EF) on ecoregion-level.
2_country_level				Ecoregion factors (EF) on country-level.

## Sheet: 1_ecoregion_level
ECO_NAME	BIOME_NAME	ECO_ID	EF
Rock and Ice	N/A	0
Albertine Rift montane forests	Tropical & Subtropical Moist Broadleaf Forests	1	9.913
Cameroon Highlands forests	Tropical & Subtropical Moist Broadleaf Forests	2	10.103
Central Congolian lowland forests	Tropical & Subtropical Moist Broadleaf Forests	3	8.957
Comoros forests	Tropical & Subtropical Moist Broadleaf Forests	4	5.553
Congolian coastal forests	Tropical & Subtropical Moist Broadleaf Forests	5	9.979
Cross-Niger transition forests	Tropical & Subtropical Moist Broadleaf Forests	6	7.113
Cross-Sanaga-Bioko coastal forests	Tropical & Subtropical Moist Broadleaf Forests	7	9.048
East African montane forests	Tropical & Subtropical Moist Broadleaf Forests	8	8.189
Eastern Arc forests	Tropical & Subtropical Moist Broadleaf Forests	9	10.077
Eastern Congolian swamp forests	Tropical & Subtropical Moist Broadleaf Forests	10	10.096
Eastern Guinean forests	Tropical & Subtropical Moist Broadleaf Forests	11	8.406
Ethiopian montane forests	Tropical & Subtropical Moist Broadleaf Forests	12	8.16
Granitic Seychelles forests	Tropical & Subtropical Moist Broadleaf Forests	13
Guinean montane forests	Tropical & Subtropical Moist Broadleaf Forests	14	8.873
Knysna-Amatole montane forests	Tropical & Subtropical Moist Broadleaf Forests	15	6.01
Kwazulu Natal-Cape coastal forests	Tropical & Subtropical Moist Broadleaf Forests	16	5.609
Madagascar humid forests	Tropical & Subtropical Moist Broadleaf Forests	17	13.831
Madagascar subhumid forests	Tropical & Subtropical Moist Broadleaf Forests	18	13.447
Maputaland coastal forests and woodlands	Tropical & Subtropical Moist Broadleaf Forests	19	8.167
Mascarene forests	Tropical & Subtropical Moist Broadleaf Forests	20
Mount Cameroon and Bioko montane forests	Tropical & Subtropical Moist Broadleaf Forests	21	8.287
Niger Delta swamp forests	Tropical & Subtropical Moist Broadleaf Forests	22	8.217
Nigerian lowland forests	Tropical & Subtropical Moist Broadleaf Forests	23	7.66
Northeast Congolian lowland forests	Tropical & Subtropical Moist Broadleaf Forests	24	9.298
Northern Swahili coastal forests	Tropical & Subtropical Moist Broadleaf Forests	25	8.727
Northwest Congolian lowland forests	Tropical & Subtropical Moist Broadleaf Forests	26	9.749
São Tomé, Príncipe, and Annobón forests	Tropical & Subtropical Moist Broadleaf Forests	27	6.514
Southern Swahili coastal forests and woodlands	Tropical & Subtropical Moist Broadleaf Forests	28	8.688
Western Congolian swamp forests	Tropical & Subtropical Moist Broadleaf Forests	29	12.595
Western Guinean lowland forests	Tropical & Subtropical Moist Broadleaf Forests	30	9.506
Cape Verde Islands dry forests	Tropical & Subtropical Dry Broadleaf Forests	31
Madagascar dry deciduous forests	Tropical & Subtropical Dry Broadleaf Forests	32	12.899
Zambezian evergreen dry forests	Tropical & Subtropical Dry Broadleaf Forests	33	8
Angolan mopane woodlands	Tropical & Subtropical Grasslands, Savannas & Shrublands	34	7.963
Angolan scarp savanna and woodlands	Tropical & Subtropical Grasslands, Savannas & Shrublands	35	8.349
Angolan wet miombo woodlands	Tropical & Subtropical Grasslands, Savannas & Shrublands	36	8.56
Ascension scrub and grasslands	Tropical & Subtropical Grasslands, Savannas & Shrublands	37
Central bushveld	Tropical & Subtropical Grasslands, Savannas & Shrublands	38	7.771
Central Zambezian wet miombo woodlands	Tropical & Subtropical Grasslands, Savannas & Shrublands	39	10.468
Drakensberg Escarpment savanna and thicket	Tropical & Subtropical Grasslands, Savannas & Shrublands	40	6.873
Drakensberg grasslands	Tropical & Subtropical Grasslands, Savannas & Shrublands	41	8.114
Dry miombo woodlands	Tropical & Subtropical Grasslands, Savannas & Shrublands	42	11.046
East Sudanian savanna	Tropical & Subtropical Grasslands, Savannas & Shrublands	43	8.962
Guinean forest-savanna	Tropical & Subtropical Grasslands, Savannas & Shrublands	44	9.812
Horn of Africa xeric bushlands	Tropical & Subtropical Grasslands, Savannas & Shrublands	45	6.921
Itigi-Sumbu thicket	Tropical & Subtropical Grasslands, Savannas & Shrublands	46	7.479
Kalahari Acacia woodlands	Tropical & Subtropical Grasslands, Savannas & Shrublands	47	8.804
Limpopo lowveld	Tropical & Subtropical Grasslands, Savannas & Shrublands	48	7.716
Mandara Plateau woodlands	Tropical & Subtropical Grasslands, Savannas & Shrublands	49	5.832
Masai xeric grasslands and shrublands	Tropical & Subtropical Grasslands, Savannas & Shrublands	50	8.086
Northern Acacia-Commiphora bushlands and thickets	Tropical & Subtropical Grasslands, Savannas & Shrublands	51	9.489
Northern Congolian Forest-Savanna	Tropical & Subtropical Grasslands, Savannas & Shrublands	52	8.949
Sahelian Acacia savanna	Tropical & Subtropical Grasslands, Savannas & Shrublands	53	7.488
Serengeti volcanic grasslands	Tropical & Subtropical Grasslands, Savannas & Shrublands	54	7.747
Somali Acacia-Commiphora bushlands and thickets	Tropical & Subtropical Grasslands, Savannas & Shrublands	55	8.716
South Arabian fog woodlands, shrublands, and dune	Tropical & Subtropical Grasslands, Savannas & Shrublands	56	3.644
Southern Acacia-Commiphora bushlands and thickets	Tropical & Subtropical Grasslands, Savannas & Shrublands	57	8.579
Southern Congolian forest-savanna	Tropical & Subtropical Grasslands, Savannas & Shrublands	58	8.539
Southwest Arabian montane woodlands and grasslands	Tropical & Subtropical Grasslands, Savannas & Shrublands	59	5.14
St. Helena scrub and woodlands	Tropical & Subtropical Grasslands, Savannas & Shrublands	60
Victoria Basin forest-savanna	Tropical & Subtropical Grasslands, Savannas & Shrublands	61	7.135
West Sudanian savanna	Tropical & Subtropical Grasslands, Savannas & Shrublands	62	9.273
Western Congolian forest-savanna	Tropical & Subtropical Grasslands, Savannas & Shrublands	63	8.707
Zambezian Baikiaea woodlands	Tropical & Subtropical Grasslands, Savannas & Shrublands	64	8.486
Zambezian mopane woodlands	Tropical & Subtropical Grasslands, Savannas & Shrublands	65	8.761
Zambezian-Limpopo mixed woodlands	Tropical & Subtropical Grasslands, Savannas & Shrublands	66	8.14
Amsterdam-Saint Paul Islands temperate grasslands	Temperate Grasslands, Savannas & Shrublands	67
Tristan Da Cunha-Gough Islands shrub and grasslands	Temperate Grasslands, Savannas & Shrublands	68
East African halophytics	Flooded Grasslands & Savannas	69	5.079
Etosha Pan halophytics	Flooded Grasslands & Savannas	70	5.919
Inner Niger Delta flooded savanna	Flooded Grasslands & Savannas	71	6.48
Lake Chad flooded savanna	Flooded Grasslands & Savannas	72	8.249
Makgadikgadi halophytics	Flooded Grasslands & Savannas	73	7.556
Sudd flooded grasslands	Flooded Grasslands & Savannas	74	8.088
Zambezian coastal flooded savanna	Flooded Grasslands & Savannas	75	12.858
Zambezian flooded grasslands	Flooded Grasslands & Savannas	76	9.339
Angolan montane forest-grassland	Montane Grasslands & Shrublands	77	7.956
East African montane moorlands	Montane Grasslands & Shrublands	78	7.956
Ethiopian montane grasslands and woodlands	Montane Grasslands & Shrublands	79	8.137
Ethiopian montane moorlands	Montane Grasslands & Shrublands	80	7.703
Highveld grasslands	Montane Grasslands & Shrublands	81	7.379
Jos Plateau forest-grassland	Montane Grasslands & Shrublands	82	6.18
Madagascar ericoid thickets	Montane Grasslands & Shrublands	83	8.08
Mulanje Montane forest-grassland	Montane Grasslands & Shrublands	84	7.279
Nyanga-Chimanimani Montane forest-grassland	Montane Grasslands & Shrublands	85	7.704
Rwenzori-Virunga montane moorlands	Montane Grasslands & Shrublands	86	6.143
Southern Rift Montane forest-grassland	Montane Grasslands & Shrublands	87	7.942
Albany thickets	Mediterranean Forests, Woodlands & Scrub	88	7.435
Fynbos shrubland	Mediterranean Forests, Woodlands & Scrub	89	7.916
Renosterveld shrubland	Mediterranean Forests, Woodlands & Scrub	90	6.415
Aldabra Island xeric scrub	Deserts & Xeric Shrublands	91
Djibouti xeric shrublands	Deserts & Xeric Shrublands	92	6.415
Eritrean coastal desert	Deserts & Xeric Shrublands	93	3.638
Gariep Karoo	Deserts & Xeric Shrublands	94	6.294
Hobyo grasslands and shrublands	Deserts & Xeric Shrublands	95	6.003
Ile Europa and Bassas da India xeric scrub	Deserts & Xeric Shrublands	96
Kalahari xeric savanna	Deserts & Xeric Shrublands	97	8.36
Kaokoveld desert	Deserts & Xeric Shrublands	98	3.715
Madagascar spiny thickets	Deserts & Xeric Shrublands	99	9.467
Madagascar succulent woodlands	Deserts & Xeric Shrublands	100	9.157
Nama Karoo shrublands	Deserts & Xeric Shrublands	101	7.751
Namaqualand-Richtersveld steppe	Deserts & Xeric Shrublands	102	5.068
Namib Desert	Deserts & Xeric Shrublands	103	3.95
Namibian savanna woodlands	Deserts & Xeric Shrublands	104	6.011
Socotra Island xeric shrublands	Deserts & Xeric Shrublands	105	3.586
Somali montane xeric woodlands	Deserts & Xeric Shrublands	106	5.073
Southwest Arabian coastal xeric shrublands	Deserts & Xeric Shrublands	107	3.705
Southwest Arabian Escarpment shrublands and woodlands	Deserts & Xeric Shrublands	108	4.933
Southwest Arabian highland xeric scrub	Deserts & Xeric Shrublands	109	3.872
Succulent Karoo xeric shrublands	Deserts & Xeric Shrublands	110	7.162
Central African mangroves	Mangroves	111	8.02
East African mangroves	Mangroves	112	6.233
Guinean mangroves	Mangroves	113	7.966
Madagascar mangroves	Mangroves	114	8.387
Red Sea mangroves	Mangroves	115	3.254
Southern Africa mangroves	Mangroves	116	5.951
Adelie Land tundra	Tundra	117
Central South Antarctic Peninsula tundra	Tundra	118
Dronning Maud Land tundra	Tundra	119
East Antarctic tundra	Tundra	120
Ellsworth Land tundra	Tundra	121
Ellsworth Mountains tundra	Tundra	122
Enderby Land tundra	Tundra	123
Marie Byrd Land tundra	Tundra	124
North Victoria Land tundra	Tundra	125
Northeast Antarctic Peninsula tundra	Tundra	126
Northwest Antarctic Peninsula tundra	Tundra	127
Prince Charles Mountains tundra	Tundra	128
Scotia Sea Islands tundra	Tundra	129
South Antarctic Peninsula tundra	Tundra	130
South Orkney Islands tundra	Tundra	131
South Victoria Land tundra	Tundra	132
Southern Indian Ocean Islands tundra	Tundra	133
Transantarctic Mountains tundra	Tundra	134
Admiralty Islands lowland rain forests	Tropical & Subtropical Moist Broadleaf Forests	135	7.291
Banda Sea Islands moist deciduous forests	Tropical & Subtropical Moist Broadleaf Forests	136	6.689
Biak-Numfoor rain forests	Tropical & Subtropical Moist Broadleaf Forests	137	8.041
Buru rain forests	Tropical & Subtropical Moist Broadleaf Forests	138	8.273
Central Range Papuan montane rain forests	Tropical & Subtropical Moist Broadleaf Forests	139	10.885
Halmahera rain forests	Tropical & Subtropical Moist Broadleaf Forests	140	8.447
Huon Peninsula montane rain forests	Tropical & Subtropical Moist Broadleaf Forests	141	8.281
Lord Howe Island subtropical forests	Tropical & Subtropical Moist Broadleaf Forests	142
Louisiade Archipelago rain forests	Tropical & Subtropical Moist Broadleaf Forests	143
New Britain-New Ireland lowland rain forests	Tropical & Subtropical Moist Broadleaf Forests	144	8.489
New Britain-New Ireland montane rain forests	Tropical & Subtropical Moist Broadleaf Forests	145	8.37
New Caledonia rain forests	Tropical & Subtropical Moist Broadleaf Forests	146	10.173
Norfolk Island subtropical forests	Tropical & Subtropical Moist Broadleaf Forests	147
Northern New Guinea lowland rain and freshwater swamp forests	Tropical & Subtropical Moist Broadleaf Forests	148	8.938
Northern New Guinea montane rain forests	Tropical & Subtropical Moist Broadleaf Forests	149	8.65
Queensland tropical rain forests	Tropical & Subtropical Moist Broadleaf Forests	150	8.561
Seram rain forests	Tropical & Subtropical Moist Broadleaf Forests	151	8.458
Solomon Islands rain forests	Tropical & Subtropical Moist Broadleaf Forests	152	10.165
Southeast Papuan rain forests	Tropical & Subtropical Moist Broadleaf Forests	153	9.572
Southern New Guinea freshwater swamp forests	Tropical & Subtropical Moist Broadleaf Forests	154	8.365
Southern New Guinea lowland rain forests	Tropical & Subtropical Moist Broadleaf Forests	155	8.66
Sulawesi lowland rain forests	Tropical & Subtropical Moist Broadleaf Forests	156	9.699
Sulawesi montane rain forests	Tropical & Subtropical Moist Broadleaf Forests	157	9.973
Trobriand Islands rain forests	Tropical & Subtropical Moist Broadleaf Forests	158	7.608
Vanuatu rain forests	Tropical & Subtropical Moist Broadleaf Forests	159	7.763
Vogelkop montane rain forests	Tropical & Subtropical Moist Broadleaf Forests	160	8.49
Vogelkop-Aru lowland rain forests	Tropical & Subtropical Moist Broadleaf Forests	161	8.899
Yapen rain forests	Tropical & Subtropical Moist Broadleaf Forests	162	7.394
Lesser Sundas deciduous forests	Tropical & Subtropical Dry Broadleaf Forests	163	7.523
New Caledonia dry forests	Tropical & Subtropical Dry Broadleaf Forests	164	6.169
Sumba deciduous forests	Tropical & Subtropical Dry Broadleaf Forests	165	6.279
Timor and Wetar deciduous forests	Tropical & Subtropical Dry Broadleaf Forests	166	7.552
Chatham Island temperate forests	Temperate Broadleaf & Mixed Forests	167
Eastern Australian temperate forests	Temperate Broadleaf & Mixed Forests	168	8.842
Fiordland temperate forests	Temperate Broadleaf & Mixed Forests	169	7.93
Nelson Coast temperate forests	Temperate Broadleaf & Mixed Forests	170	7.674
New Zealand North Island temperate forests	Temperate Broadleaf & Mixed Forests	171	6.69
New Zealand South Island temperate forests	Temperate Broadleaf & Mixed Forests	172	5.808
Northland temperate kauri forests	Temperate Broadleaf & Mixed Forests	173	5.355
Rakiura Island temperate forests	Temperate Broadleaf & Mixed Forests	174	7.319
Richmond temperate forests	Temperate Broadleaf & Mixed Forests	175	7.13
Southeast Australia temperate forests	Temperate Broadleaf & Mixed Forests	176	5.874
Tasmanian Central Highland forests	Temperate Broadleaf & Mixed Forests	177	7.477
Tasmanian temperate forests	Temperate Broadleaf & Mixed Forests	178	7.251
Tasmanian temperate rain forests	Temperate Broadleaf & Mixed Forests	179	7.558
Westland temperate forests	Temperate Broadleaf & Mixed Forests	180	7.594
Arnhem Land tropical savanna	Tropical & Subtropical Grasslands, Savannas & Shrublands	181	8.656
Brigalow tropical savanna	Tropical & Subtropical Grasslands, Savannas & Shrublands	182	8.762
Cape York Peninsula tropical savanna	Tropical & Subtropical Grasslands, Savannas & Shrublands	183	8.475
Carpentaria tropical savanna	Tropical & Subtropical Grasslands, Savannas & Shrublands	184	8.372
Einasleigh upland savanna	Tropical & Subtropical Grasslands, Savannas & Shrublands	185	8.344
Kimberly tropical savanna	Tropical & Subtropical Grasslands, Savannas & Shrublands	186	8.738
Mitchell Grass Downs	Tropical & Subtropical Grasslands, Savannas & Shrublands	187	8.242
Trans Fly savanna and grasslands	Tropical & Subtropical Grasslands, Savannas & Shrublands	188	8.082
Victoria Plains tropical savanna	Tropical & Subtropical Grasslands, Savannas & Shrublands	189	8.108
Canterbury-Otago tussock grasslands	Temperate Grasslands, Savannas & Shrublands	190	6.467
Eastern Australia mulga shrublands	Temperate Grasslands, Savannas & Shrublands	191	8.088
Southeast Australia temperate savanna	Temperate Grasslands, Savannas & Shrublands	192	7.624
Australian Alps montane grasslands	Montane Grasslands & Shrublands	193	7.167
New Zealand South Island montane grasslands	Montane Grasslands & Shrublands	194	7.79
Papuan Central Range sub-alpine grasslands	Montane Grasslands & Shrublands	195	8.605
Antipodes Subantarctic Islands tundra	Tundra	196
Coolgardie woodlands	Mediterranean Forests, Woodlands & Scrub	197	7.875
Esperance mallee	Mediterranean Forests, Woodlands & Scrub	198	7.444
Eyre and York mallee	Mediterranean Forests, Woodlands & Scrub	199	5.128
Flinders-Lofty montane woodlands	Mediterranean Forests, Woodlands & Scrub	200	6.821
Hampton mallee and woodlands	Mediterranean Forests, Woodlands & Scrub	201	7.605
Jarrah-Karri forest and shrublands	Mediterranean Forests, Woodlands & Scrub	202	6.217
Murray-Darling woodlands and mallee	Mediterranean Forests, Woodlands & Scrub	203	6.969
Naracoorte woodlands	Mediterranean Forests, Woodlands & Scrub	204	5.812
Southwest Australia savanna	Mediterranean Forests, Woodlands & Scrub	205	6.468
Southwest Australia woodlands	Mediterranean Forests, Woodlands & Scrub	206	6.19
Carnarvon xeric shrublands	Deserts & Xeric Shrublands	207	7.456
Central Ranges xeric scrub	Deserts & Xeric Shrublands	208	7.939
Gibson desert	Deserts & Xeric Shrublands	209	7.681
Great Sandy-Tanami desert	Deserts & Xeric Shrublands	210	8.262
Great Victoria desert	Deserts & Xeric Shrublands	211	7.515
Nullarbor Plains xeric shrublands	Deserts & Xeric Shrublands	212	7.292
Pilbara shrublands	Deserts & Xeric Shrublands	213	7.98
Simpson desert	Deserts & Xeric Shrublands	214	6.599
Tirari-Sturt stony desert	Deserts & Xeric Shrublands	215	6.694
Western Australian Mulga shrublands	Deserts & Xeric Shrublands	216	7.673
New Guinea mangroves	Mangroves	217	7.529
Andaman Islands rain forests	Tropical & Subtropical Moist Broadleaf Forests	218	7.254
Borneo lowland rain forests	Tropical & Subtropical Moist Broadleaf Forests	219	11.413
Borneo montane rain forests	Tropical & Subtropical Moist Broadleaf Forests	220	9.954
Borneo peat swamp forests	Tropical & Subtropical Moist Broadleaf Forests	221	8.273
Brahmaputra Valley semi-evergreen forests	Tropical & Subtropical Moist Broadleaf Forests	222	5.411
Cardamom Mountains rain forests	Tropical & Subtropical Moist Broadleaf Forests	223	8.053
Chao Phraya freshwater swamp forests	Tropical & Subtropical Moist Broadleaf Forests	224	3.542
Chao Phraya lowland moist deciduous forests	Tropical & Subtropical Moist Broadleaf Forests	225	5.638
Chin Hills-Arakan Yoma montane forests	Tropical & Subtropical Moist Broadleaf Forests	226	8.122
Christmas and Cocos Islands tropical forests	Tropical & Subtropical Moist Broadleaf Forests	227
East Deccan moist deciduous forests	Tropical & Subtropical Moist Broadleaf Forests	228	7.434
Eastern Java-Bali montane rain forests	Tropical & Subtropical Moist Broadleaf Forests	229	6.589
Eastern Java-Bali rain forests	Tropical & Subtropical Moist Broadleaf Forests	230	5.011
Greater Negros-Panay rain forests	Tropical & Subtropical Moist Broadleaf Forests	231	6.671
Hainan Island monsoon rain forests	Tropical & Subtropical Moist Broadleaf Forests	232	8.53
Himalayan subtropical broadleaf forests	Tropical & Subtropical Moist Broadleaf Forests	233	7.771
Irrawaddy freshwater swamp forests	Tropical & Subtropical Moist Broadleaf Forests	234	5.2
Irrawaddy moist deciduous forests	Tropical & Subtropical Moist Broadleaf Forests	235	7.975
Jian Nan subtropical evergreen forests	Tropical & Subtropical Moist Broadleaf Forests	236	9.351
Kayah-Karen montane rain forests	Tropical & Subtropical Moist Broadleaf Forests	237	8.423
Lower Gangetic Plains moist deciduous forests	Tropical & Subtropical Moist Broadleaf Forests	238	4.203
Luang Prabang montane rain forests	Tropical & Subtropical Moist Broadleaf Forests	239	8.168
Luzon montane rain forests	Tropical & Subtropical Moist Broadleaf Forests	240	7.962
Luzon rain forests	Tropical & Subtropical Moist Broadleaf Forests	241	7.714
Malabar Coast moist forests	Tropical & Subtropical Moist Broadleaf Forests	242	4.377
Maldives-Lakshadweep-Chagos Archipelago tropical moist forests	Tropical & Subtropical Moist Broadleaf Forests	243	2.297
Meghalaya subtropical forests	Tropical & Subtropical Moist Broadleaf Forests	244	7.558
Mentawai Islands rain forests	Tropical & Subtropical Moist Broadleaf Forests	245	8.086
Mindanao montane rain forests	Tropical & Subtropical Moist Broadleaf Forests	246	8.346
Mindanao-Eastern Visayas rain forests	Tropical & Subtropical Moist Broadleaf Forests	247	8.366
Mindoro rain forests	Tropical & Subtropical Moist Broadleaf Forests	248	7.074
Mizoram-Manipur-Kachin rain forests	Tropical & Subtropical Moist Broadleaf Forests	249	8.535
Myanmar coastal rain forests	Tropical & Subtropical Moist Broadleaf Forests	250	7.566
Nansei Islands subtropical evergreen forests	Tropical & Subtropical Moist Broadleaf Forests	251	3.651
Nicobar Islands rain forests	Tropical & Subtropical Moist Broadleaf Forests	252	7.173
North Western Ghats moist deciduous forests	Tropical & Subtropical Moist Broadleaf Forests	253	6.707
North Western Ghats montane rain forests	Tropical & Subtropical Moist Broadleaf Forests	254	7.867
Northern Annamites rain forests	Tropical & Subtropical Moist Broadleaf Forests	255	8.767
Northern Indochina subtropical forests	Tropical & Subtropical Moist Broadleaf Forests	256	10.848
Northern Khorat Plateau moist deciduous forests	Tropical & Subtropical Moist Broadleaf Forests	257	6.547
Northern Thailand-Laos moist deciduous forests	Tropical & Subtropical Moist Broadleaf Forests	258	7.716
Northern Triangle subtropical forests	Tropical & Subtropical Moist Broadleaf Forests	259	8.365
Northern Vietnam lowland rain forests	Tropical & Subtropical Moist Broadleaf Forests	260	6.539
Orissa semi-evergreen forests	Tropical & Subtropical Moist Broadleaf Forests	261	4.339
Palawan rain forests	Tropical & Subtropical Moist Broadleaf Forests	262	7.491
Peninsular Malaysian montane rain forests	Tropical & Subtropical Moist Broadleaf Forests	263	8.385
Peninsular Malaysian peat swamp forests	Tropical & Subtropical Moist Broadleaf Forests	264	7.301
Peninsular Malaysian rain forests	Tropical & Subtropical Moist Broadleaf Forests	265	8.285
Red River freshwater swamp forests	Tropical & Subtropical Moist Broadleaf Forests	266	3.528
South China Sea Islands	Tropical & Subtropical Moist Broadleaf Forests	267
South China-Vietnam subtropical evergreen forests	Tropical & Subtropical Moist Broadleaf Forests	268	8.494
South Taiwan monsoon rain forests	Tropical & Subtropical Moist Broadleaf Forests	269
South Western Ghats moist deciduous forests	Tropical & Subtropical Moist Broadleaf Forests	270	7.966
South Western Ghats montane rain forests	Tropical & Subtropical Moist Broadleaf Forests	271	9.706
Southern Annamites montane rain forests	Tropical & Subtropical Moist Broadleaf Forests	272	9.542
Southwest Borneo freshwater swamp forests	Tropical & Subtropical Moist Broadleaf Forests	273	7.952
Sri Lanka lowland rain forests	Tropical & Subtropical Moist Broadleaf Forests	274	7.144
Sri Lanka montane rain forests	Tropical & Subtropical Moist Broadleaf Forests	275	7.69
Sulu Archipelago rain forests	Tropical & Subtropical Moist Broadleaf Forests	276	5.561
Sumatran freshwater swamp forests	Tropical & Subtropical Moist Broadleaf Forests	277	6.858
Sumatran lowland rain forests	Tropical & Subtropical Moist Broadleaf Forests	278	9.125
Sumatran montane rain forests	Tropical & Subtropical Moist Broadleaf Forests	279	9.353
Sumatran peat swamp forests	Tropical & Subtropical Moist Broadleaf Forests	280	7.943
Sundaland heath forests	Tropical & Subtropical Moist Broadleaf Forests	281	8.195
Sundarbans freshwater swamp forests	Tropical & Subtropical Moist Broadleaf Forests	282	3.577
Taiwan subtropical evergreen forests	Tropical & Subtropical Moist Broadleaf Forests	283
Tenasserim-South Thailand semi-evergreen rain forests	Tropical & Subtropical Moist Broadleaf Forests	284	8.191
Tonle Sap freshwater swamp forests	Tropical & Subtropical Moist Broadleaf Forests	285	5.483
Tonle Sap-Mekong peat swamp forests	Tropical & Subtropical Moist Broadleaf Forests	286	5.095
Upper Gangetic Plains moist deciduous forests	Tropical & Subtropical Moist Broadleaf Forests	287	4.105
Western Java montane rain forests	Tropical & Subtropical Moist Broadleaf Forests	288	7.187
Western Java rain forests	Tropical & Subtropical Moist Broadleaf Forests	289	5.332
Central Deccan Plateau dry deciduous forests	Tropical & Subtropical Dry Broadleaf Forests	290	5.976
Central Indochina dry forests	Tropical & Subtropical Dry Broadleaf Forests	291	7.5
Chhota-Nagpur dry deciduous forests	Tropical & Subtropical Dry Broadleaf Forests	292	5.631
East Deccan dry-evergreen forests	Tropical & Subtropical Dry Broadleaf Forests	293	3.258
Irrawaddy dry forests	Tropical & Subtropical Dry Broadleaf Forests	294	6.108
Khathiar-Gir dry deciduous forests	Tropical & Subtropical Dry Broadleaf Forests	295	5.194
Narmada Valley dry deciduous forests	Tropical & Subtropical Dry Broadleaf Forests	296	6.409
North Deccan dry deciduous forests	Tropical & Subtropical Dry Broadleaf Forests	297	6.538
South Deccan Plateau dry deciduous forests	Tropical & Subtropical Dry Broadleaf Forests	298	5.175
Southeast Indochina dry evergreen forests	Tropical & Subtropical Dry Broadleaf Forests	299	8.54
Southern Vietnam lowland dry forests	Tropical & Subtropical Dry Broadleaf Forests	300	7.209
Sri Lanka dry-zone dry evergreen forests	Tropical & Subtropical Dry Broadleaf Forests	301	7.275
Himalayan subtropical pine forests	Tropical & Subtropical Coniferous Forests	302	7.338
Luzon tropical pine forests	Tropical & Subtropical Coniferous Forests	303	7.829
Northeast India-Myanmar pine forests	Tropical & Subtropical Coniferous Forests	304	7.74
Sumatran tropical pine forests	Tropical & Subtropical Coniferous Forests	305	7.968
Eastern Himalayan broadleaf forests	Temperate Broadleaf & Mixed Forests	306	8.647
Northern Triangle temperate forests	Temperate Broadleaf & Mixed Forests	307	8.069
Western Himalayan broadleaf forests	Temperate Broadleaf & Mixed Forests	308	7.121
Eastern Himalayan subalpine conifer forests	Temperate Conifer Forests	309	8.126
Western Himalayan subalpine conifer forests	Temperate Conifer Forests	310	6.878
Terai-Duar savanna and grasslands	Tropical & Subtropical Grasslands, Savannas & Shrublands	311	6.063
Rann of Kutch seasonal salt marsh	Flooded Grasslands & Savannas	312	7.601
Kinabalu montane alpine meadows	Montane Grasslands & Shrublands	313	8.049
Aravalli west thorn scrub forests	Deserts & Xeric Shrublands	314	4.789
Deccan thorn scrub forests	Deserts & Xeric Shrublands	315	5.151
Godavari-Krishna mangroves	Deserts & Xeric Shrublands	316	3.939
Indus Valley desert	Deserts & Xeric Shrublands	317	5.324
Thar desert	Deserts & Xeric Shrublands	318	6.26
Indochina mangroves	Mangroves	319	4.666
Indus River Delta-Arabian Sea mangroves	Mangroves	320	4.198
Myanmar Coast mangroves	Mangroves	321	5.803
Sunda Shelf mangroves	Mangroves	322	6.757
Sundarbans mangroves	Mangroves	323	6.396
Sonoran-Sinaloan subtropical dry forest	Tropical & Subtropical Dry Broadleaf Forests	324	7.907
Bermuda subtropical conifer forests	Tropical & Subtropical Coniferous Forests	325
Sierra Madre Occidental pine-oak forests	Tropical & Subtropical Coniferous Forests	326	9.025
Sierra Madre Oriental pine-oak forests	Tropical & Subtropical Coniferous Forests	327	9.127
Allegheny Highlands forests	Temperate Broadleaf & Mixed Forests	328	3.878
Appalachian mixed mesophytic forests	Temperate Broadleaf & Mixed Forests	329	4.087
Appalachian Piedmont forests	Temperate Broadleaf & Mixed Forests	330	3.6
Appalachian-Blue Ridge forests	Temperate Broadleaf & Mixed Forests	331	4.225
East Central Texas forests	Temperate Broadleaf & Mixed Forests	332	3.437
Eastern Canadian Forest-Boreal transition	Temperate Broadleaf & Mixed Forests	333	7.271
Eastern Great Lakes lowland forests	Temperate Broadleaf & Mixed Forests	334	3.289
Gulf of St. Lawrence lowland forests	Temperate Broadleaf & Mixed Forests	335	5.252
Interior Plateau US Hardwood Forests	Temperate Broadleaf & Mixed Forests	336	3.159
Mississippi lowland forests	Temperate Broadleaf & Mixed Forests	337	3.085
New England-Acadian forests	Temperate Broadleaf & Mixed Forests	338	5.389
Northeast US Coastal forests	Temperate Broadleaf & Mixed Forests	339	3.387
Ozark Highlands mixed forests	Temperate Broadleaf & Mixed Forests	340	3.679
Ozark Mountain forests	Temperate Broadleaf & Mixed Forests	341	4.224
Southern Great Lakes forests	Temperate Broadleaf & Mixed Forests	342	1.726
Upper Midwest US forest-savanna transition	Temperate Broadleaf & Mixed Forests	343	2.868
Western Great Lakes forests	Temperate Broadleaf & Mixed Forests	344	5.439
Alberta-British Columbia foothills forests	Temperate Conifer Forests	345	7.271
Arizona Mountains forests	Temperate Conifer Forests	346	5.892
Atlantic coastal pine barrens	Temperate Conifer Forests	347	3.229
Blue Mountains forests	Temperate Conifer Forests	348	5.054
British Columbia coastal conifer forests	Temperate Conifer Forests	349	6.629
Central British Columbia Mountain forests	Temperate Conifer Forests	350	7.645
Central Pacific Northwest coastal forests	Temperate Conifer Forests	351	6.154
Central-Southern Cascades Forests	Temperate Conifer Forests	352	4.728
Colorado Rockies forests	Temperate Conifer Forests	353	5.655
Eastern Cascades forests	Temperate Conifer Forests	354	4.346
Fraser Plateau and Basin conifer forests	Temperate Conifer Forests	355	7.811
Great Basin montane forests	Temperate Conifer Forests	356	7.624
Klamath-Siskiyou forests	Temperate Conifer Forests	357	5.29
North Cascades conifer forests	Temperate Conifer Forests	358	6.512
Northern California coastal forests	Temperate Conifer Forests	359	4.099
Northern Pacific Alaskan coastal forests	Temperate Conifer Forests	360	6.685
Northern Rockies conifer forests	Temperate Conifer Forests	361	7.178
Okanogan dry forests	Temperate Conifer Forests	362	7.347
Piney Woods	Temperate Conifer Forests	363	4.147
Puget lowland forests	Temperate Conifer Forests	364	4.922
Queen Charlotte Islands conifer forests	Temperate Conifer Forests	365
Sierra Nevada forests	Temperate Conifer Forests	366	5.842
South Central Rockies forests	Temperate Conifer Forests	367	6.841
Wasatch and Uinta montane forests	Temperate Conifer Forests	368	5.448
Alaska Peninsula montane taiga	Boreal Forests/Taiga	369	6.686
Central Canadian Shield forests	Boreal Forests/Taiga	370	7.836
Cook Inlet taiga	Boreal Forests/Taiga	371	7.541
Copper Plateau taiga	Boreal Forests/Taiga	372	7.26
Eastern Canadian forests	Boreal Forests/Taiga	373	7.825
Eastern Canadian Shield taiga	Boreal Forests/Taiga	374	7.876
Interior Alaska-Yukon lowland taiga	Boreal Forests/Taiga	375	7.867
Mid-Canada Boreal Plains forests	Boreal Forests/Taiga	376	7.097
Midwest Canadian Shield forests	Boreal Forests/Taiga	377	7.759
Muskwa-Slave Lake taiga	Boreal Forests/Taiga	378	7.829
Northern Canadian Shield taiga	Boreal Forests/Taiga	379	7.479
Northern Cordillera forests	Boreal Forests/Taiga	380	7.48
Northwest Territories taiga	Boreal Forests/Taiga	381	7.13
Southern Hudson Bay taiga	Boreal Forests/Taiga	382	7.903
Watson Highlands taiga	Boreal Forests/Taiga	383	7.728
Western Gulf coastal grasslands	Tropical & Subtropical Grasslands, Savannas & Shrublands	384	4.649
California Central Valley grasslands	Temperate Grasslands, Savannas & Shrublands	385	2.261
Canadian Aspen forests and parklands	Temperate Grasslands, Savannas & Shrublands	386	2.543
Central US forest-grasslands transition	Temperate Grasslands, Savannas & Shrublands	387	1.618
Central Tallgrass prairie	Temperate Grasslands, Savannas & Shrublands	388	1
Central-Southern US mixed grasslands	Temperate Grasslands, Savannas & Shrublands	389	3.311
Cross-Timbers savanna-woodland	Temperate Grasslands, Savannas & Shrublands	390	3.38
Edwards Plateau savanna	Temperate Grasslands, Savannas & Shrublands	391	4.195
Flint Hills tallgrass prairie	Temperate Grasslands, Savannas & Shrublands	392	3.755
Mid-Atlantic US coastal savannas	Temperate Grasslands, Savannas & Shrublands	393	3.669
Montana Valley and Foothill grasslands	Temperate Grasslands, Savannas & Shrublands	394	4.925
Nebraska Sand Hills mixed grasslands	Temperate Grasslands, Savannas & Shrublands	395	6.243
Northern Shortgrass prairie	Temperate Grasslands, Savannas & Shrublands	396	5.311
Northern Tallgrass prairie	Temperate Grasslands, Savannas & Shrublands	397	2.158
Palouse prairie	Temperate Grasslands, Savannas & Shrublands	398	4.304
Southeast US conifer savannas	Temperate Grasslands, Savannas & Shrublands	399	4.528
Southeast US mixed woodlands and savannas	Temperate Grasslands, Savannas & Shrublands	400
Texas blackland prairies	Temperate Grasslands, Savannas & Shrublands	401	3.209
Western shortgrass prairie	Temperate Grasslands, Savannas & Shrublands	402	4.671
Willamette Valley oak savanna	Temperate Grasslands, Savannas & Shrublands	403	2.978
Ahklun and Kilbuck Upland Tundra	Tundra	404	7.908
Alaska-St. Elias Range tundra	Tundra	405	7.122
Aleutian Islands tundra	Tundra	406	4.591
Arctic coastal tundra	Tundra	407	5.92
Arctic foothills tundra	Tundra	408	7.116
Beringia lowland tundra	Tundra	409	7.618
Beringia upland tundra	Tundra	410	7.675
Brooks-British Range tundra	Tundra	411	7.389
Canadian High Arctic tundra	Tundra	412	4.623
Canadian Low Arctic tundra	Tundra	413	7.111
Canadian Middle Arctic Tundra	Tundra	414	6.561
Davis Highlands tundra	Tundra	415	6.042
Interior Yukon-Alaska alpine tundra	Tundra	416	7.772
Kalaallit Nunaat Arctic steppe	Tundra	417	2.669
Kalaallit Nunaat High Arctic tundra	Tundra	418
Ogilvie-MacKenzie alpine tundra	Tundra	419	7.725
Pacific Coastal Mountain icefields and tundra	Tundra	420	5.418
Torngat Mountain tundra	Tundra	421	7.871
California coastal sage and chaparral	Mediterranean Forests, Woodlands & Scrub	422	5.459
California interior chaparral and woodlands	Mediterranean Forests, Woodlands & Scrub	423	4.758
California montane chaparral and woodlands	Mediterranean Forests, Woodlands & Scrub	424	6.616
Santa Lucia Montane Chaparral & Woodlands	Mediterranean Forests, Woodlands & Scrub	425	4.711
Baja California desert	Deserts & Xeric Shrublands	426	6.442
Central Mexican matorral	Deserts & Xeric Shrublands	427	7.837
Chihuahuan desert	Deserts & Xeric Shrublands	428	8.329
Colorado Plateau shrublands	Deserts & Xeric Shrublands	429	5.558
Great Basin shrub steppe	Deserts & Xeric Shrublands	430	6.636
Gulf of California xeric scrub	Deserts & Xeric Shrublands	431	6.276
Meseta Central matorral	Deserts & Xeric Shrublands	432	8.609
Mojave desert	Deserts & Xeric Shrublands	433	5.572
Snake-Columbia shrub steppe	Deserts & Xeric Shrublands	434	5.368
Sonoran desert	Deserts & Xeric Shrublands	435	7.02
Tamaulipan matorral	Deserts & Xeric Shrublands	436	7.785
Tamaulipan mezquital	Deserts & Xeric Shrublands	437	7.089
Wyoming Basin shrub steppe	Deserts & Xeric Shrublands	438	4.235
Alto Paraná Atlantic forests	Tropical & Subtropical Moist Broadleaf Forests	439	8.921
Araucaria moist forests	Tropical & Subtropical Moist Broadleaf Forests	440	8.73
Atlantic Coast restingas	Tropical & Subtropical Moist Broadleaf Forests	441	6.31
Bahia coastal forests	Tropical & Subtropical Moist Broadleaf Forests	442	9.477
Bahia interior forests	Tropical & Subtropical Moist Broadleaf Forests	443	9.269
Bolivian Yungas	Tropical & Subtropical Moist Broadleaf Forests	444	9.934
Caatinga Enclaves moist forests	Tropical & Subtropical Moist Broadleaf Forests	445	7.577
Caqueta moist forests	Tropical & Subtropical Moist Broadleaf Forests	446	8.305
Catatumbo moist forests	Tropical & Subtropical Moist Broadleaf Forests	447	7.78
Cauca Valley montane forests	Tropical & Subtropical Moist Broadleaf Forests	448	9.625
Cayos Miskitos-San Andrés and Providencia moist forests	Tropical & Subtropical Moist Broadleaf Forests	449
Central American Atlantic moist forests	Tropical & Subtropical Moist Broadleaf Forests	450	10.732
Central American montane forests	Tropical & Subtropical Moist Broadleaf Forests	451	9.297
Chiapas montane forests	Tropical & Subtropical Moist Broadleaf Forests	452	7.274
Chimalapas montane forests	Tropical & Subtropical Moist Broadleaf Forests	453	7.567
Chocó-Darién moist forests	Tropical & Subtropical Moist Broadleaf Forests	454	10.07
Cocos Island moist forests	Tropical & Subtropical Moist Broadleaf Forests	455
Cordillera La Costa montane forests	Tropical & Subtropical Moist Broadleaf Forests	456	8.951
Cordillera Oriental montane forests	Tropical & Subtropical Moist Broadleaf Forests	457	10.132
Costa Rican seasonal moist forests	Tropical & Subtropical Moist Broadleaf Forests	458	6.379
Cuban moist forests	Tropical & Subtropical Moist Broadleaf Forests	459	7.613
Eastern Cordillera Real montane forests	Tropical & Subtropical Moist Broadleaf Forests	460	12.913
Eastern Panamanian montane forests	Tropical & Subtropical Moist Broadleaf Forests	461	8.225
Fernando de Noronha-Atol das Rocas moist forests	Tropical & Subtropical Moist Broadleaf Forests	462
Guianan freshwater swamp forests	Tropical & Subtropical Moist Broadleaf Forests	463	7.695
Guianan Highlands moist forests	Tropical & Subtropical Moist Broadleaf Forests	464	9.008
Guianan lowland moist forests	Tropical & Subtropical Moist Broadleaf Forests	465	9.36
Guianan piedmont moist forests	Tropical & Subtropical Moist Broadleaf Forests	466	8.781
Gurupa várzea	Tropical & Subtropical Moist Broadleaf Forests	467	7.801
Hispaniolan moist forests	Tropical & Subtropical Moist Broadleaf Forests	468	8.642
Iquitos várzea	Tropical & Subtropical Moist Broadleaf Forests	469	8.446
Isthmian-Atlantic moist forests	Tropical & Subtropical Moist Broadleaf Forests	470	9.543
Isthmian-Pacific moist forests	Tropical & Subtropical Moist Broadleaf Forests	471	8.476
Jamaican moist forests	Tropical & Subtropical Moist Broadleaf Forests	472	8.538
Japurá-Solimões-Negro moist forests	Tropical & Subtropical Moist Broadleaf Forests	473	11.743
Juruá-Purus moist forests	Tropical & Subtropical Moist Broadleaf Forests	474	9.159
Leeward Islands moist forests	Tropical & Subtropical Moist Broadleaf Forests	475	4.559
Madeira-Tapajós moist forests	Tropical & Subtropical Moist Broadleaf Forests	476	9.618
Magdalena Valley montane forests	Tropical & Subtropical Moist Broadleaf Forests	477	11.579
Magdalena-Urabá moist forests	Tropical & Subtropical Moist Broadleaf Forests	478	8.168
Marañón dry forests	Tropical & Subtropical Moist Broadleaf Forests	479	8.37
Marajó várzea	Tropical & Subtropical Moist Broadleaf Forests	480	9.463
Mato Grosso tropical dry forests	Tropical & Subtropical Moist Broadleaf Forests	481	8.455
Monte Alegre várzea	Tropical & Subtropical Moist Broadleaf Forests	482	8.065
Napo moist forests	Tropical & Subtropical Moist Broadleaf Forests	483	9.788
Negro-Branco moist forests	Tropical & Subtropical Moist Broadleaf Forests	484	8.403
Northeast Brazil restingas	Tropical & Subtropical Moist Broadleaf Forests	485	9.257
Northwest Andean montane forests	Tropical & Subtropical Moist Broadleaf Forests	486	13.073
Oaxacan montane forests	Tropical & Subtropical Moist Broadleaf Forests	487	8.967
Orinoco Delta swamp forests	Tropical & Subtropical Moist Broadleaf Forests	488	8.063
Pantanos de Centla	Tropical & Subtropical Moist Broadleaf Forests	489	6.478
Pantepui forests & shrublands	Tropical & Subtropical Moist Broadleaf Forests	490	9.059
Pernambuco coastal forests	Tropical & Subtropical Moist Broadleaf Forests	491	7.743
Pernambuco interior forests	Tropical & Subtropical Moist Broadleaf Forests	492	7.398
Peruvian Yungas	Tropical & Subtropical Moist Broadleaf Forests	493	12.659
Petén-Veracruz moist forests	Tropical & Subtropical Moist Broadleaf Forests	494	10.219
Puerto Rican moist forests	Tropical & Subtropical Moist Broadleaf Forests	495	4.035
Purus várzea	Tropical & Subtropical Moist Broadleaf Forests	496	8.726
Purus-Madeira moist forests	Tropical & Subtropical Moist Broadleaf Forests	497	8.316
Rio Negro campinarana	Tropical & Subtropical Moist Broadleaf Forests	498	9.377
Santa Marta montane forests	Tropical & Subtropical Moist Broadleaf Forests	499	8.592
Serra do Mar coastal forests	Tropical & Subtropical Moist Broadleaf Forests	500	9.771
Sierra de los Tuxtlas	Tropical & Subtropical Moist Broadleaf Forests	501	6.709
Sierra Madre de Chiapas moist forests	Tropical & Subtropical Moist Broadleaf Forests	502	7.723
Solimões-Japurá moist forests	Tropical & Subtropical Moist Broadleaf Forests	503	8.475
Southern Andean Yungas	Tropical & Subtropical Moist Broadleaf Forests	504	8.614
Southwest Amazon moist forests	Tropical & Subtropical Moist Broadleaf Forests	505	10.618
Talamancan montane forests	Tropical & Subtropical Moist Broadleaf Forests	506	10.3
Tapajós-Xingu moist forests	Tropical & Subtropical Moist Broadleaf Forests	507	8.682
Tocantins/Pindare moist forests	Tropical & Subtropical Moist Broadleaf Forests	508	9.145
Trindade-Martin Vaz Islands tropical forests	Tropical & Subtropical Moist Broadleaf Forests	509
Trinidad and Tobago moist forest	Tropical & Subtropical Moist Broadleaf Forests	510	5.15
Uatumã-Trombetas moist forests	Tropical & Subtropical Moist Broadleaf Forests	511	9.098
Ucayali moist forests	Tropical & Subtropical Moist Broadleaf Forests	512	9.56
Venezuelan Andes montane forests	Tropical & Subtropical Moist Broadleaf Forests	513	9.401
Veracruz moist forests	Tropical & Subtropical Moist Broadleaf Forests	514	7.296
Veracruz montane forests	Tropical & Subtropical Moist Broadleaf Forests	515	7.323
Western Ecuador moist forests	Tropical & Subtropical Moist Broadleaf Forests	516	8.189
Windward Islands moist forests	Tropical & Subtropical Moist Broadleaf Forests	517	4.365
Xingu-Tocantins-Araguaia moist forests	Tropical & Subtropical Moist Broadleaf Forests	518	8.468
Yucatán moist forests	Tropical & Subtropical Moist Broadleaf Forests	519	8.33
Apure-Villavicencio dry forests	Tropical & Subtropical Dry Broadleaf Forests	520	8.069
Bajío dry forests	Tropical & Subtropical Dry Broadleaf Forests	521	6.949
Balsas dry forests	Tropical & Subtropical Dry Broadleaf Forests	522	8.39
Bolivian montane dry forests	Tropical & Subtropical Dry Broadleaf Forests	523	8.494
Brazilian Atlantic dry forests	Tropical & Subtropical Dry Broadleaf Forests	524	8.092
Caatinga	Tropical & Subtropical Dry Broadleaf Forests	525	9.354
Cauca Valley dry forests	Tropical & Subtropical Dry Broadleaf Forests	526	6.736
Central American dry forests	Tropical & Subtropical Dry Broadleaf Forests	527	7.357
Chiapas Depression dry forests	Tropical & Subtropical Dry Broadleaf Forests	528	5.994
Chiquitano dry forests	Tropical & Subtropical Dry Broadleaf Forests	529	8.365
Cuban dry forests	Tropical & Subtropical Dry Broadleaf Forests	530	6.057
Ecuadorian dry forests	Tropical & Subtropical Dry Broadleaf Forests	531	7.054
Hispaniolan dry forests	Tropical & Subtropical Dry Broadleaf Forests	532	7.284
Islas Revillagigedo dry forests	Tropical & Subtropical Dry Broadleaf Forests	533
Jalisco dry forests	Tropical & Subtropical Dry Broadleaf Forests	534	7.222
Jamaican dry forests	Tropical & Subtropical Dry Broadleaf Forests	535	5.167
Lara-Falcón dry forests	Tropical & Subtropical Dry Broadleaf Forests	536	8.099
Lesser Antillean dry forests	Tropical & Subtropical Dry Broadleaf Forests	537	2.276
Magdalena Valley dry forests	Tropical & Subtropical Dry Broadleaf Forests	538	6.96
Maracaibo dry forests	Tropical & Subtropical Dry Broadleaf Forests	539	7.907
Maranhão Babaçu forests	Tropical & Subtropical Dry Broadleaf Forests	540	8.428
Panamanian dry forests	Tropical & Subtropical Dry Broadleaf Forests	541	6.452
Patía valley dry forests	Tropical & Subtropical Dry Broadleaf Forests	542	7.436
Puerto Rican dry forests	Tropical & Subtropical Dry Broadleaf Forests	543	2.304
Sierra de la Laguna dry forests	Tropical & Subtropical Dry Broadleaf Forests	544	7.764
Sinaloan dry forests	Tropical & Subtropical Dry Broadleaf Forests	545	8.365
Sinú Valley dry forests	Tropical & Subtropical Dry Broadleaf Forests	546	7.524
Southern Pacific dry forests	Tropical & Subtropical Dry Broadleaf Forests	547	8.074
Trinidad and Tobago dry forest	Tropical & Subtropical Dry Broadleaf Forests	548	1.596
Tumbes-Piura dry forests	Tropical & Subtropical Dry Broadleaf Forests	549	7.354
Veracruz dry forests	Tropical & Subtropical Dry Broadleaf Forests	550	6.361
Yucatán dry forests	Tropical & Subtropical Dry Broadleaf Forests	551	7.012
Bahamian pineyards	Tropical & Subtropical Coniferous Forests	552	5.718
Central American pine-oak forests	Tropical & Subtropical Coniferous Forests	553	10.863
Cuban pine forests	Tropical & Subtropical Coniferous Forests	554	5.578
Hispaniolan pine forests	Tropical & Subtropical Coniferous Forests	555	8.765
Sierra de la Laguna pine-oak forests	Tropical & Subtropical Coniferous Forests	556	7.974
Sierra Madre de Oaxaca pine-oak forests	Tropical & Subtropical Coniferous Forests	557	9.545
Sierra Madre del Sur pine-oak forests	Tropical & Subtropical Coniferous Forests	558	10.697
Trans-Mexican Volcanic Belt pine-oak forests	Tropical & Subtropical Coniferous Forests	559	10.213
Juan Fernández Islands temperate forests	Temperate Broadleaf & Mixed Forests	560
Magellanic subpolar forests	Temperate Broadleaf & Mixed Forests	561	7.838
San Félix-San Ambrosio Islands temperate forests	Temperate Broadleaf & Mixed Forests	562
Valdivian temperate forests	Temperate Broadleaf & Mixed Forests	563	9.433
Belizian pine savannas	Tropical & Subtropical Grasslands, Savannas & Shrublands	564	7.664
Beni savanna	Tropical & Subtropical Grasslands, Savannas & Shrublands	565	8.285
Campos Rupestres montane savanna	Tropical & Subtropical Grasslands, Savannas & Shrublands	566	8.069
Cerrado	Tropical & Subtropical Grasslands, Savannas & Shrublands	567	11.268
Clipperton Island shrub and grasslands	Tropical & Subtropical Grasslands, Savannas & Shrublands	568
Dry Chaco	Tropical & Subtropical Grasslands, Savannas & Shrublands	569	9.568
Guianan savanna	Tropical & Subtropical Grasslands, Savannas & Shrublands	570	8.462
Humid Chaco	Tropical & Subtropical Grasslands, Savannas & Shrublands	571	8.66
Llanos	Tropical & Subtropical Grasslands, Savannas & Shrublands	572	8.681
Miskito pine forests	Tropical & Subtropical Grasslands, Savannas & Shrublands	573	7.841
Uruguayan savanna	Tropical & Subtropical Grasslands, Savannas & Shrublands	574	8.298
Espinal	Temperate Grasslands, Savannas & Shrublands	575	7.82
Humid Pampas	Temperate Grasslands, Savannas & Shrublands	576	7.113
Low Monte	Temperate Grasslands, Savannas & Shrublands	577	8.535
Patagonian steppe	Temperate Grasslands, Savannas & Shrublands	578	9.707
Cuban wetlands	Flooded Grasslands & Savannas	579	7.449
Enriquillo wetlands	Flooded Grasslands & Savannas	580	3.277
Everglades flooded grasslands	Flooded Grasslands & Savannas	581	5.295
Guayaquil flooded grasslands	Flooded Grasslands & Savannas	582	6.098
Orinoco wetlands	Flooded Grasslands & Savannas	583	7.96
Pantanal	Flooded Grasslands & Savannas	584	8.296
Paraná flooded savanna	Flooded Grasslands & Savannas	585	8.309
Southern Cone Mesopotamian savanna	Flooded Grasslands & Savannas	586	7.739
Central Andean dry puna	Montane Grasslands & Shrublands	587	5.855
Central Andean puna	Montane Grasslands & Shrublands	588	8.352
Central Andean wet puna	Montane Grasslands & Shrublands	589	9.238
Cordillera Central páramo	Montane Grasslands & Shrublands	590	8.271
Cordillera de Merida páramo	Montane Grasslands & Shrublands	591	7.985
High Monte	Montane Grasslands & Shrublands	592	7.953
Northern Andean páramo	Montane Grasslands & Shrublands	593	9.298
Santa Marta páramo	Montane Grasslands & Shrublands	594	8.134
Southern Andean steppe	Montane Grasslands & Shrublands	595	6.952
Chilean Matorral	Mediterranean Forests, Woodlands & Scrub	596	6.162
Araya and Paria xeric scrub	Deserts & Xeric Shrublands	597	6.58
Atacama desert	Deserts & Xeric Shrublands	598	3.966
Caribbean shrublands	Deserts & Xeric Shrublands	599	2.759
Cuban cactus scrub	Deserts & Xeric Shrublands	600	5.273
Galápagos Islands xeric scrub	Deserts & Xeric Shrublands	601	7.074
Guajira-Barranquilla xeric scrub	Deserts & Xeric Shrublands	602	7.523
La Costa xeric shrublands	Deserts & Xeric Shrublands	603	8.553
Malpelo Island xeric scrub	Deserts & Xeric Shrublands	604
Motagua Valley thornscrub	Deserts & Xeric Shrublands	605	7.091
Paraguaná xeric scrub	Deserts & Xeric Shrublands	606	8.014
San Lucan xeric scrub	Deserts & Xeric Shrublands	607
Sechura desert	Deserts & Xeric Shrublands	608	6.961
St. Peter and St. Paul Rocks	Deserts & Xeric Shrublands	609
Tehuacán Valley matorral	Deserts & Xeric Shrublands	610	7.618
Amazon-Orinoco-Southern Caribbean mangroves	Mangroves	611	9.725
Bahamian-Antillean mangroves	Mangroves	612	6.439
Mesoamerican Gulf-Caribbean mangroves	Mangroves	613	6.987
Northern Mesoamerican Pacific mangroves	Mangroves	614	5.669
South American Pacific mangroves	Mangroves	615	6.931
Southern Atlantic Brazilian mangroves	Mangroves	616	6.656
Southern Mesoamerican Pacific mangroves	Mangroves	617	6.669
Carolines tropical moist forests	Tropical & Subtropical Moist Broadleaf Forests	618
Central Polynesian tropical moist forests	Tropical & Subtropical Moist Broadleaf Forests	619
Cook Islands tropical moist forests	Tropical & Subtropical Moist Broadleaf Forests	620
Eastern Micronesia tropical moist forests	Tropical & Subtropical Moist Broadleaf Forests	621
Fiji tropical moist forests	Tropical & Subtropical Moist Broadleaf Forests	622	7.566
Hawai'i tropical moist forests	Tropical & Subtropical Moist Broadleaf Forests	623	6.923
Kermadec Islands subtropical moist forests	Tropical & Subtropical Moist Broadleaf Forests	624
Marquesas tropical moist forests	Tropical & Subtropical Moist Broadleaf Forests	625
Ogasawara subtropical moist forests	Tropical & Subtropical Moist Broadleaf Forests	626
Palau tropical moist forests	Tropical & Subtropical Moist Broadleaf Forests	627
Rapa Nui and Sala y Gómez subtropical forests	Tropical & Subtropical Moist Broadleaf Forests	628
Samoan tropical moist forests	Tropical & Subtropical Moist Broadleaf Forests	629
Society Islands tropical moist forests	Tropical & Subtropical Moist Broadleaf Forests	630
Tongan tropical moist forests	Tropical & Subtropical Moist Broadleaf Forests	631
Tuamotu tropical moist forests	Tropical & Subtropical Moist Broadleaf Forests	632
Tubuai tropical moist forests	Tropical & Subtropical Moist Broadleaf Forests	633
Western Polynesian tropical moist forests	Tropical & Subtropical Moist Broadleaf Forests	634
Fiji tropical dry forests	Tropical & Subtropical Dry Broadleaf Forests	635	6.959
Hawai'i tropical dry forests	Tropical & Subtropical Dry Broadleaf Forests	636	6.084
Marianas tropical dry forests	Tropical & Subtropical Dry Broadleaf Forests	637
Yap tropical dry forests	Tropical & Subtropical Dry Broadleaf Forests	638
Hawai'i tropical high shrublands	Tropical & Subtropical Grasslands, Savannas & Shrublands	639	5.381
Hawai'i tropical low shrublands	Tropical & Subtropical Grasslands, Savannas & Shrublands	640	4.531
Northwest Hawai'i scrub	Tropical & Subtropical Grasslands, Savannas & Shrublands	641
Guizhou Plateau broadleaf and mixed forests	Tropical & Subtropical Moist Broadleaf Forests	642	8.334
Yunnan Plateau subtropical evergreen forests	Tropical & Subtropical Moist Broadleaf Forests	643	8.615
Appenine deciduous montane forests	Temperate Broadleaf & Mixed Forests	644	4.265
Azores temperate mixed forests	Temperate Broadleaf & Mixed Forests	645
Balkan mixed forests	Temperate Broadleaf & Mixed Forests	646	5.745
Baltic mixed forests	Temperate Broadleaf & Mixed Forests	647	2.88
Cantabrian mixed forests	Temperate Broadleaf & Mixed Forests	648	4.301
Caspian Hyrcanian mixed forests	Temperate Broadleaf & Mixed Forests	649	7.277
Caucasus mixed forests	Temperate Broadleaf & Mixed Forests	650	8.29
Celtic broadleaf forests	Temperate Broadleaf & Mixed Forests	651	3.668
Central Anatolian steppe and woodlands	Temperate Broadleaf & Mixed Forests	652	6.144
Central China Loess Plateau mixed forests	Temperate Broadleaf & Mixed Forests	653	7.496
Central European mixed forests	Temperate Broadleaf & Mixed Forests	654	4.237
Central Korean deciduous forests	Temperate Broadleaf & Mixed Forests	655	5.638
Changbai Mountains mixed forests	Temperate Broadleaf & Mixed Forests	656	7.939
Changjiang Plain evergreen forests	Temperate Broadleaf & Mixed Forests	657	6.722
Crimean Submediterranean forest complex	Temperate Broadleaf & Mixed Forests	658	4.803
Daba Mountains evergreen forests	Temperate Broadleaf & Mixed Forests	659	7.846
Dinaric Mountains mixed forests	Temperate Broadleaf & Mixed Forests	660	6.311
East European forest steppe	Temperate Broadleaf & Mixed Forests	661	5.555
Eastern Anatolian deciduous forests	Temperate Broadleaf & Mixed Forests	662	6.687
English Lowlands beech forests	Temperate Broadleaf & Mixed Forests	663	2.495
European Atlantic mixed forests	Temperate Broadleaf & Mixed Forests	664	2.835
Euxine-Colchic broadleaf forests	Temperate Broadleaf & Mixed Forests	665	6.736
Hokkaido deciduous forests	Temperate Broadleaf & Mixed Forests	666	5.358
Huang He Plain mixed forests	Temperate Broadleaf & Mixed Forests	667	5.116
Madeira evergreen forests	Temperate Broadleaf & Mixed Forests	668	2.809
Manchurian mixed forests	Temperate Broadleaf & Mixed Forests	669	8.133
Nihonkai evergreen forests	Temperate Broadleaf & Mixed Forests	670	3.595
Nihonkai montane deciduous forests	Temperate Broadleaf & Mixed Forests	671	4.464
North Atlantic moist mixed forests	Temperate Broadleaf & Mixed Forests	672	5.447
Northeast China Plain deciduous forests	Temperate Broadleaf & Mixed Forests	673	6.309
Pannonian mixed forests	Temperate Broadleaf & Mixed Forests	674	4.37
Po Basin mixed forests	Temperate Broadleaf & Mixed Forests	675	1
Pyrenees conifer and mixed forests	Temperate Broadleaf & Mixed Forests	676	5.057
Qin Ling Mountains deciduous forests	Temperate Broadleaf & Mixed Forests	677	8.143
Rodope montane mixed forests	Temperate Broadleaf & Mixed Forests	678	6.541
Sarmatic mixed forests	Temperate Broadleaf & Mixed Forests	679	5.762
Sichuan Basin evergreen broadleaf forests	Temperate Broadleaf & Mixed Forests	680	5.53
Southern Korea evergreen forests	Temperate Broadleaf & Mixed Forests	681	4.565
Taiheiyo evergreen forests	Temperate Broadleaf & Mixed Forests	682	3.623
Taiheiyo montane deciduous forests	Temperate Broadleaf & Mixed Forests	683	4.056
Tarim Basin deciduous forests and steppe	Temperate Broadleaf & Mixed Forests	684	3.836
Ussuri broadleaf and mixed forests	Temperate Broadleaf & Mixed Forests	685	7.99
Western European broadleaf forests	Temperate Broadleaf & Mixed Forests	686	3.439
Western Siberian hemiboreal forests	Temperate Broadleaf & Mixed Forests	687	7.498
Zagros Mountains forest steppe	Temperate Broadleaf & Mixed Forests	688	7.378
Alps conifer and mixed forests	Temperate Conifer Forests	689	4.439
Altai montane forest and forest steppe	Temperate Conifer Forests	690	6.146
Caledon conifer forests	Temperate Conifer Forests	691	6.26
Carpathian montane forests	Temperate Conifer Forests	692	5.604
Da Hinggan-Dzhagdy Mountains conifer forests	Temperate Conifer Forests	693	8.069
East Afghan montane conifer forests	Temperate Conifer Forests	694	7.131
Elburz Range forest steppe	Temperate Conifer Forests	695	6.785
Helanshan montane conifer forests	Temperate Conifer Forests	696	5.739
Hengduan Mountains subalpine conifer forests	Temperate Conifer Forests	697	8.428
Hokkaido montane conifer forests	Temperate Conifer Forests	698	4.756
Honshu alpine conifer forests	Temperate Conifer Forests	699	4.689
Khangai Mountains conifer forests	Temperate Conifer Forests	700	7.702
Mediterranean conifer and mixed forests	Temperate Conifer Forests	701	6.854
Northeast Himalayan subalpine conifer forests	Temperate Conifer Forests	702	8.178
Northern Anatolian conifer and deciduous forests	Temperate Conifer Forests	703	6.975
Nujiang Langcang Gorge alpine conifer and mixed forests	Temperate Conifer Forests	704	8.466
Qilian Mountains conifer forests	Temperate Conifer Forests	705	7.931
Qionglai-Minshan conifer forests	Temperate Conifer Forests	706	8.877
Sayan montane conifer forests	Temperate Conifer Forests	707	7.995
Scandinavian coastal conifer forests	Temperate Conifer Forests	708	5.139
Tian Shan montane conifer forests	Temperate Conifer Forests	709	7.314
East Siberian taiga	Boreal Forests/Taiga	710	8.466
Iceland boreal birch forests and alpine tundra	Boreal Forests/Taiga	711	7.297
Kamchatka taiga	Boreal Forests/Taiga	712	7.919
Kamchatka-Kurile meadows and sparse forests	Boreal Forests/Taiga	713	7.953
Northeast Siberian taiga	Boreal Forests/Taiga	714	7.852
Okhotsk-Manchurian taiga	Boreal Forests/Taiga	715	8.077
Sakhalin Island taiga	Boreal Forests/Taiga	716	7.868
Scandinavian and Russian taiga	Boreal Forests/Taiga	717	7.574
Trans-Baikal conifer forests	Boreal Forests/Taiga	718	7.946
Urals montane forest and taiga	Boreal Forests/Taiga	719	7.708
West Siberian taiga	Boreal Forests/Taiga	720	8.084
Alai-Western Tian Shan steppe	Temperate Grasslands, Savannas & Shrublands	721	5.793
Al-Hajar foothill xeric woodlands and shrublands	Temperate Grasslands, Savannas & Shrublands	722	3.728
Al-Hajar montane woodlands and shrublands	Temperate Grasslands, Savannas & Shrublands	723	4.274
Altai steppe and semi-desert	Temperate Grasslands, Savannas & Shrublands	724	7.227
Central Anatolian steppe	Temperate Grasslands, Savannas & Shrublands	725	5.536
Daurian forest steppe	Temperate Grasslands, Savannas & Shrublands	726	7.76
Eastern Anatolian montane steppe	Temperate Grasslands, Savannas & Shrublands	727	7.814
Emin Valley steppe	Temperate Grasslands, Savannas & Shrublands	728	5.562
Faroe Islands boreal grasslands	Temperate Grasslands, Savannas & Shrublands	729	4.649
Gissaro-Alai open woodlands	Temperate Grasslands, Savannas & Shrublands	730	7.138
Kazakh forest steppe	Temperate Grasslands, Savannas & Shrublands	731	6.605
Kazakh steppe	Temperate Grasslands, Savannas & Shrublands	732	6.979
Kazakh upland steppe	Temperate Grasslands, Savannas & Shrublands	733	6.947
Mongolian-Manchurian grassland	Temperate Grasslands, Savannas & Shrublands	734	7.802
Pontic steppe	Temperate Grasslands, Savannas & Shrublands	735	5.819
Sayan Intermontane steppe	Temperate Grasslands, Savannas & Shrublands	736	7.798
Selenge-Orkhon forest steppe	Temperate Grasslands, Savannas & Shrublands	737	7.61
South Siberian forest steppe	Temperate Grasslands, Savannas & Shrublands	738	7.089
Syrian xeric grasslands and shrublands	Temperate Grasslands, Savannas & Shrublands	739	5.547
Tian Shan foothill arid steppe	Temperate Grasslands, Savannas & Shrublands	740	6.861
Amur meadow steppe	Flooded Grasslands & Savannas	741	7.542
Bohai Sea saline meadow	Flooded Grasslands & Savannas	742	6.227
Nenjiang River grassland	Flooded Grasslands & Savannas	743	6.719
Nile Delta flooded savanna	Flooded Grasslands & Savannas	744	2.612
Saharan halophytics	Flooded Grasslands & Savannas	745	5.018
Suiphun-Khanka meadows and forest meadows	Flooded Grasslands & Savannas	746	7.208
Tigris-Euphrates alluvial salt marsh	Flooded Grasslands & Savannas	747	5.945
Yellow Sea saline meadow	Flooded Grasslands & Savannas	748	5.826
Altai alpine meadow and tundra	Montane Grasslands & Shrublands	749	6.765
Central Tibetan Plateau alpine steppe	Montane Grasslands & Shrublands	750	7.903
Eastern Himalayan alpine shrub and meadows	Montane Grasslands & Shrublands	751	8.155
Ghorat-Hazarajat alpine meadow	Montane Grasslands & Shrublands	752	6.788
Hindu Kush alpine meadow	Montane Grasslands & Shrublands	753	6.183
Karakoram-West Tibetan Plateau alpine steppe	Montane Grasslands & Shrublands	754	6.453
Khangai Mountains alpine meadow	Montane Grasslands & Shrublands	755	7.202
Kopet Dag woodlands and forest steppe	Montane Grasslands & Shrublands	756	5.55
Kuh Rud and Eastern Iran montane woodlands	Montane Grasslands & Shrublands	757	4.17
Mediterranean High Atlas juniper steppe	Montane Grasslands & Shrublands	758	7.273
North Tibetan Plateau-Kunlun Mountains alpine desert	Montane Grasslands & Shrublands	759	4.724
Northwestern Himalayan alpine shrub and meadows	Montane Grasslands & Shrublands	760	6.922
Ordos Plateau steppe	Montane Grasslands & Shrublands	761	7.565
Pamir alpine desert and tundra	Montane Grasslands & Shrublands	762	4.567
Qilian Mountains subalpine meadows	Montane Grasslands & Shrublands	763	5.924
Sayan alpine meadows and tundra	Montane Grasslands & Shrublands	764	7.802
Southeast Tibet shrublands and meadows	Montane Grasslands & Shrublands	765	9.002
Sulaiman Range alpine meadows	Montane Grasslands & Shrublands	766	6.377
Tian Shan montane steppe and meadows	Montane Grasslands & Shrublands	767	6.533
Tibetan Plateau alpine shrublands and meadows	Montane Grasslands & Shrublands	768	8.413
Western Himalayan alpine shrub and meadows	Montane Grasslands & Shrublands	769	8.012
Yarlung Zanbo arid steppe	Montane Grasslands & Shrublands	770	7.906
Cherskii-Kolyma mountain tundra	Tundra	771	7.416
Chukchi Peninsula tundra	Tundra	772	7.159
Kamchatka tundra	Tundra	773	7.932
Kola Peninsula tundra	Tundra	774	7.805
Northeast Siberian coastal tundra	Tundra	775	7.038
Northwest Russian-Novaya Zemlya tundra	Tundra	776	7.818
Novosibirsk Islands Arctic desert	Tundra	777	5.489
Russian Arctic desert	Tundra	778	3.809
Russian Bering tundra	Tundra	779	7.963
Scandinavian Montane Birch forest and grasslands	Tundra	780	7.425
Taimyr-Central Siberian tundra	Tundra	781	7.528
Trans-Baikal Bald Mountain tundra	Tundra	782	7.963
Wrangel Island Arctic desert	Tundra	783	4.782
Yamal-Gydan tundra	Tundra	784	7.944
Aegean and Western Turkey sclerophyllous and mixed forests	Mediterranean Forests, Woodlands & Scrub	785	5.229
Anatolian conifer and deciduous mixed forests	Mediterranean Forests, Woodlands & Scrub	786	6.106
Canary Islands dry woodlands and forests	Mediterranean Forests, Woodlands & Scrub	787	2.902
Corsican montane broadleaf and mixed forests	Mediterranean Forests, Woodlands & Scrub	788	5.429
Crete Mediterranean forests	Mediterranean Forests, Woodlands & Scrub	789	4.018
Cyprus Mediterranean forests	Mediterranean Forests, Woodlands & Scrub	790	4.211
Eastern Mediterranean conifer-broadleaf forests	Mediterranean Forests, Woodlands & Scrub	791	5.58
Iberian conifer forests	Mediterranean Forests, Woodlands & Scrub	792	5.426
Iberian sclerophyllous and semi-deciduous forests	Mediterranean Forests, Woodlands & Scrub	793	5.289
Illyrian deciduous forests	Mediterranean Forests, Woodlands & Scrub	794	4.375
Italian sclerophyllous and semi-deciduous forests	Mediterranean Forests, Woodlands & Scrub	795	3.127
Mediterranean Acacia-Argania dry woodlands and succulent thickets	Mediterranean Forests, Woodlands & Scrub	796	5.266
Mediterranean dry woodlands and steppe	Mediterranean Forests, Woodlands & Scrub	797	6.659
Mediterranean woodlands and forests	Mediterranean Forests, Woodlands & Scrub	798	7.255
Northeast Spain and Southern France Mediterranean forests	Mediterranean Forests, Woodlands & Scrub	799	3.688
Northwest Iberian montane forests	Mediterranean Forests, Woodlands & Scrub	800	5.141
Pindus Mountains mixed forests	Mediterranean Forests, Woodlands & Scrub	801	5.83
South Apennine mixed montane forests	Mediterranean Forests, Woodlands & Scrub	802	4.372
Southeast Iberian shrubs and woodlands	Mediterranean Forests, Woodlands & Scrub	803	3.18
Southern Anatolian montane conifer and deciduous forests	Mediterranean Forests, Woodlands & Scrub	804	7.06
Southwest Iberian Mediterranean sclerophyllous and mixed forests	Mediterranean Forests, Woodlands & Scrub	805	4.82
Tyrrhenian-Adriatic sclerophyllous and mixed forests	Mediterranean Forests, Woodlands & Scrub	806	3.728
Afghan Mountains semi-desert	Deserts & Xeric Shrublands	807	6.85
Alashan Plateau semi-desert	Deserts & Xeric Shrublands	808	4.208
Arabian desert	Deserts & Xeric Shrublands	809	3.982
Arabian sand desert	Deserts & Xeric Shrublands	810	3.768
Arabian-Persian Gulf coastal plain desert	Deserts & Xeric Shrublands	811	3.522
Azerbaijan shrub desert and steppe	Deserts & Xeric Shrublands	812	6.946
Badghyz and Karabil semi-desert	Deserts & Xeric Shrublands	813	6.214
Baluchistan xeric woodlands	Deserts & Xeric Shrublands	814	6.161
Caspian lowland desert	Deserts & Xeric Shrublands	815	5.039
Central Afghan Mountains xeric woodlands	Deserts & Xeric Shrublands	816	6.502
Central Asian northern desert	Deserts & Xeric Shrublands	817	4.624
Central Asian riparian woodlands	Deserts & Xeric Shrublands	818	5.034
Central Asian southern desert	Deserts & Xeric Shrublands	819	4.366
Central Persian desert basins	Deserts & Xeric Shrublands	820	4.685
East Arabian fog shrublands and sand desert	Deserts & Xeric Shrublands	821	3.625
East Sahara Desert	Deserts & Xeric Shrublands	822	3.722
East Saharan montane xeric woodlands	Deserts & Xeric Shrublands	823	4.401
Eastern Gobi desert steppe	Deserts & Xeric Shrublands	824	4.948
Gobi Lakes Valley desert steppe	Deserts & Xeric Shrublands	825	4.34
Great Lakes Basin desert steppe	Deserts & Xeric Shrublands	826	5.018
Junggar Basin semi-desert	Deserts & Xeric Shrublands	827	4.432
Kazakh semi-desert	Deserts & Xeric Shrublands	828	5.706
Kopet Dag semi-desert	Deserts & Xeric Shrublands	829	4.295
Mesopotamian shrub desert	Deserts & Xeric Shrublands	830	5.06
North Arabian desert	Deserts & Xeric Shrublands	831	4.033
North Arabian highland shrublands	Deserts & Xeric Shrublands	832	3.97
North Saharan Xeric Steppe and Woodland	Deserts & Xeric Shrublands	833	4.256
Paropamisus xeric woodlands	Deserts & Xeric Shrublands	834	6.575
Qaidam Basin semi-desert	Deserts & Xeric Shrublands	835	3.934
Red Sea coastal desert	Deserts & Xeric Shrublands	836	3.627
Red Sea-Arabian Desert shrublands	Deserts & Xeric Shrublands	837	3.971
Registan-North Pakistan sandy desert	Deserts & Xeric Shrublands	838	4.043
Saharan Atlantic coastal desert	Deserts & Xeric Shrublands	839	3.623
South Arabian plains and plateau desert	Deserts & Xeric Shrublands	840	3.852
South Iran Nubo-Sindian desert and semi-desert	Deserts & Xeric Shrublands	841	4.399
South Sahara desert	Deserts & Xeric Shrublands	842	4.017
Taklimakan desert	Deserts & Xeric Shrublands	843	3.977
Tibesti-Jebel Uweinat montane xeric woodlands	Deserts & Xeric Shrublands	844	3.643
West Sahara desert	Deserts & Xeric Shrublands	845	3.717
West Saharan montane xeric woodlands	Deserts & Xeric Shrublands	846	4.149

## Sheet: 2_country_level
COUNTRY	ISO_CC	EF
Afghanistan	AFG	5.81378
Albania	ALB	5.19598
Algeria	DZA	4.41407
American Samoa	ASM
Andorra	AND	5.0574
Angola	AGO	8.69963
Anguilla	AIA	2.72597
Antarctica	ATA
Antigua and Barbuda	ATG	2.7781
Argentina	ARG	8.55672
Armenia	ARM	8.05714
Aruba	ABW	8.72869
Australia	AUS	7.7607
Austria	AUT	4.21657
Azerbaijan	AZE	7.41558
Azores	PRT	4.86243
Bahamas	BHS	6.06975
Bahrain	BHR	3.52169
Bangladesh	BGD	4.60821
Barbados	BRB	2.75906
Belarus	BLR	4.87349
Belgium	BEL	2.98864
Belize	BLZ	9.5398
Benin	BEN	9.33482
Bermuda	BMU
Bhutan	BTN	8.26891
Bolivia	BOL	8.74615
Bonaire	BES
Bosnia and Herzegovina	BIH	5.45348
Botswana	BWA	8.43122				_
Bouvet Island	BVT
Brazil	BRA	9.59546
British Indian Ocean Territory	IOT	2.29734
British Virgin Islands	VGB	3.02435
Brunei Darussalam	BRN	10.1196
Bulgaria	BGR	5.9407
Burkina Faso	BFA	9.12132
Burundi	BDI	9.51142
Cabo Verde	CPV
Cambodia	KHM	7.48872
Cameroon	CMR	9.24873
Canada	CAN	6.92882
Canarias	ESP	4.99471
Cayman Islands	CYM	6.27108
Central African Republic	CAF	8.98557
Chad	TCD	6.54166
Chile	CHL	7.16414
China	CHN	6.97726
Christmas Island	CXR
Clipperton	FRA	4.12113
Cocos Islands	CCK
Colombia	COL	9.2427
Comoros	COM	5.55317
Congo	COG	10.0139
Congo DRC	COD	9.35322
Cook Islands	COK
Costa Rica	CRI	8.63156
Côte d'Ivoire	CIV	9.17393
Croatia	HRV	4.74254
Cuba	CUB	6.40294
Curacao	CUW	4.90711
Cyprus	CYP	4.21085
Czech Republic	CZE	3.79193
Denmark	DNK	2.86565
Djibouti	DJI	6.16159
Dominica	DMA	4.02138
Dominican Republic	DOM	8.29642
Ecuador	ECU	10.3443
Egypt	EGY	3.86639
El Salvador	SLV	9.2581
Equatorial Guinea	GNQ	9.85026
Eritrea	ERI	7.18352
Estonia	EST	5.76171
Eswatini	SWZ	7.70465
Ethiopia	ETH	8.23341
Falkland Islands	FLK	9.70741
Faroe Islands	FRO	4.64924
Fiji	FJI	7.32312
Finland	FIN	7.55565
France	FRA	4.12113
French Guiana	GUF
French Polynesia	PYF
French Southern Territories	ATF
Gabon	GAB	9.63909
Gambia	GMB	9.30501
Georgia	GEO	7.97569
Germany	DEU	3.37767
Ghana	GHA	9.13088
Gibraltar	GIB	4.81992
Greece	GRC	5.29057
Greenland	GRL	2.66923
Grenada	GRD	4.00296
Guadeloupe	GLP
Guam	GUM
Guatemala	GTM	9.92409
Guernsey	GGY	2.86083
Guinea	GIN	9.5342
Guinea-Bissau	GNB	9.34166
Guyana	GUY	9.2327
Haiti	HTI	8.29207
Heard Island and McDonald Islands	HMD
Honduras	HND	9.89516
Hungary	HUN	4.37013
Iceland	ISL	7.29664
India	IND	5.87888
Indonesia	IDN	9.03943
Iran	IRN	5.47677
Iraq	IRQ	4.82739
Ireland	IRL	4.08979
Isle of Man	IMN	3.66838
Israel	ISR	4.8067
Italy	ITA	3.32957
Jamaica	JAM	7.78464
Japan	JPN	4.15384
Jersey	JEY	2.83482
Jordan	JOR	4.59935
Kazakhstan	KAZ	5.85872
Kenya	KEN	8.91885
Kiribati	KIR
Kuwait	KWT	3.75698
Kyrgyzstan	KGZ	6.61559
Laos	LAO	9.0308
Latvia	LVA	5.76171
Lebanon	LBN	6.09876
Lesotho	LSO	7.87612
Liberia	LBR	9.48259
Libya	LBY	4.0491
Liechtenstein	LIE	4.05643
Lithuania	LTU	5.23161
Luxembourg	LUX	3.43936
Madagascar	MDG	12.4573
Madeira	PRT	4.86243
Malawi	MWI	10.115
Malaysia	MYS	9.69669
Maldives	MDV	2.29734
Mali	MLI	6.76203
Malta	MLT	3.72843
Marshall Islands	MHL
Martinique	MTQ
Mauritania	MRT	5.60319
Mauritius	MUS
Mayotte	MYT
Mexico	MEX	8.23716
Micronesia	FSM
Moldova	MDA	4.95332
Monaco	MCO	3.12686
Mongolia	MNG	6.20373
Montenegro	MNE	5.72123
Montserrat	MSR	3.18688
Morocco	MAR	5.46435
Mozambique	MOZ	9.96507
Myanmar	MMR	8.46566
Namibia	NAM	7.18179
Nauru	NRU
Nepal	NPL	7.47303
Netherlands	NLD	2.85478
New Caledonia	NCL	9.27081
New Zealand	NZL	6.77264
Nicaragua	NIC	9.37078
Niger	NER	6.10924
Nigeria	NGA	9.09776
Niue	NIU
Norfolk Island	NFK
North Korea	PRK	7.48632
North Macedonia	MKD	5.74503
Northern Mariana Islands	MNP
Norway	NOR	6.73613
Oman	OMN	3.80013
Pakistan	PAK	5.59535
Palau	PLW
Palestinian Territory	PSE	5.32092
Panama	PAN	9.06578
Papua New Guinea	PNG	9.24935
Paraguay	PRY	9.16587
Peru	PER	9.64807
Peter I Island	ATA
Philippines	PHL	7.82359
Pitcairn	PCN
Poland	POL	4.11306
Portugal	PRT	4.86243
Puerto Rico	PRI	3.8552
Qatar	QAT	3.52166
Réunion	REU
Romania	ROU	5.06297
Russian Federation	RUS	7.6257
Rwanda	RWA	8.67623
Saba	BES
Saint Barthelemy	BLM	6.43935
Saint Eustatius	BES
Saint Helena	SHN
Saint Kitts and Nevis	KNA	5.7278
Saint Lucia	LCA	3.5062
Saint Martin	MAF	2.75906
Saint Pierre and Miquelon	SPM	7.82503
Saint Vincent and the Grenadines	VCT	4.81392
Samoa	WSM
San Marino	SMR	3.12686
Sao Tome and Principe	STP	6.5143
Saudi Arabia	SAU	3.94162
Senegal	SEN	8.8396
Serbia	SRB	5.33028
Seychelles	SYC
Sierra Leone	SLE	9.43193
Singapore	SGP	8.28493
Sint Maarten	SXM	2.75906
Slovakia	SVK	4.80449
Slovenia	SVN	4.84179
Solomon Islands	SLB	10.1137
Somalia	SOM	8.0052
South Africa	ZAF	7.51017
South Georgia and the South Sandwich Islands	SGS
South Korea	KOR	5.63016
South Sudan	SSD	8.58191
Spain	ESP	4.99471
Sri Lanka	LKA	7.19931
Sudan	SDN	6.54658
Suriname	SUR	9.27428
Sweden	SWE	6.97009
Switzerland	CHE	4.00697
Syria	SYR	5.45782
Tajikistan	TJK	5.84752
Tanzania	TZA	9.81069
Thailand	THA	7.38024
Timor-Leste	TLS	7.55161
Togo	TGO	9.31122
Tokelau	TKL
Tonga	TON
Trinidad and Tobago	TTO	5.13306
Tunisia	TUN	5.8216
Turkiye	TUR	6.55449
Turkmenistan	TKM	4.74808
Turks and Caicos Islands	TCA	6.03228
Tuvalu	TUV
Uganda	UGA	8.24886
Ukraine	UKR	5.21195
United Arab Emirates	ARE	3.72708
United Kingdom	GBR	3.82873
United States	USA	4.96511
United States Minor Outlying Islands	UMI
Uruguay	URY	8.29752
US Virgin Islands	VIR	3.40253
Uzbekistan	UZB	4.99665
Vanuatu	VUT	7.76322
Vatican City	VAT
Venezuela	VEN	8.67187
Vietnam	VNM	8.30242
Wallis and Futuna	WLF	7.56598
Yemen	YEM	3.98765
Zambia	ZMB	10.0091
Zimbabwe	ZWE	9.64919
